# Supplementary material for: An enzyme's metal preference evolves through redox modulation driven by the cofactor's secondary coordination sphere
Source: Mol Biol Evol. 2026 Feb 13;43(3):msag040. doi: 10.1093/molbev/msag040 (PMC13008324; doi:10.1093/molbev/msag040)
Supplement: msag040_Supplementary_Data [file msag040_supplementary_data.zip]

Archive with 2 entries (2 files):
- Source_Data_Table_1.xlsx
- Supplementary-data-revised.pdf
