# Supplementary material for: An enzyme's metal preference evolves through redox modulation driven by the cofactor's secondary coordination sphere
Source: Mol Biol Evol. 2026 Feb 13;43(3):msag040. doi: 10.1093/molbev/msag040 (PMC13008324; doi:10.1093/molbev/msag040)
Supplement: msag040_Supplementary_Data [file msag040_supplementary_data.zip › Source_Data_Table_1.xlsx]

## Sheet: Raw data
		Fe-loaded SOD form																Mn-loaded SOD form																					Sample	Mnlmax (rest)	Mnlmax (oxidised)	Mnlmax (reduced)
		Activity					Fe occupancy (molar ratio)			Mn occupancy (molar ratio)			nOSFe					Activity					Fe occupancy			Mn occupancy			nOSMn					CR*	P-values				EcSodA	472	472	470
Species	Enzyme	n1	n2	n3	Mean	SD	n1	n2	n3	n1	n2	n3	n1	n2	n3	Mean	SD	n1	n2	n3	Mean	SD	n1	n2	n3	n1	n2	n3	n1	n2	n3	Mean	SD		nOSFe	nOSMn	Enzyme		SaSodA	475	474	474
E. coli	EcSodA	ND (this metal-loaded form of this enzyme could not be generated)					ND (this metal-loaded form of this enzyme could not be generated)											8929.81	5920.7	4095.86	6315.46	1993.09	0.022	0.023006	0.018	1.03	0.496865	0.307	0.879886	0.368831	0.661283	0.636666	0.209362	ND	-	-	EcSodA		BsSodA	474	473	469
	EcSodA GD-2T-LD-1V	ND (this metal-loaded form of this enzyme could not be generated)					ND (this metal-loaded form of this enzyme could not be generated)											5871.45	3293.74	4659.71	4608.3	1052.97	0.0217172	0.018	0.02	0.31855	0.364	0.34	0.401512	0.532792	0.467	0.467101	0.053595	ND	-	-	EcSodA GD-2T-LD-1V		BaSodA1	474	475	474
	EcSodB	6910.97	5781.73	4356.23	5682.97	1045.3	0.839	0.76247	0.718	0.004	0.0749909	0.058	0.795783	0.763024	0.932545	0.830451	0.0734199	284.737	261.91	72.9891	206.545	94.8972	0.023	0.0919562	0.014	0.887	0.881022	0.8135	0.0672911	0.0263972	0	0.0312294	0.0276831	27.5144	-	-	EcSodB		LmSodA	481	481	480
	EcSodB TD-2G-VD-1L	3080.22	2838.66	2354.68	2757.85	301.66	0.868487	0.77606	0.859	0.0994958	0.0665566	0.126	0.626899	0.612513	0.757818	0.665743	0.0653712	670.488	499.773	902.464	690.908	165.031	0.054186	0.0393218	0.004	1.00276	0.898619	0.736	0.00258979	0.0288317	0.0186731	0.0166982	0.0108038	3.99163	0.0771	0.54	EcSodB TD-2G-VD-1L		SpSodA	480	480	480
S. aureus	SaSodA	437.099	83.9479	261.426	260.824	144.174	0.726	0.669873	0.51	0.014	0.0520734	0.0644	0	0	0.165367	0.0551224	0.0779549	3429.47	2524.11	2883.77	2945.78	372.202	0.024	0.0533077	0.079	1.147	1.05754	0.874	0.483845	0.482515	0.618626	0.528329	0.0638523	0.0885416	-	-	SaSodA		SaSodM	485	485	485
	SaSodA GD-2L-LD-1F	1288.1	1006.22	1058.04	1117.46	122.507	0.692425	0.947294	0.864	0.245567	0.0404141	0.035	0	0.2771	0.211561	0.162887	0.118245	5032.8	1080.99	724.301	2279.37	1952.41	0.23751	0.153049	0.0167	0.688182	0.986052	0.93	0.346302	0.32523	0.146434	0.272655	0.0896656	0.490249	0.3413	0.0302	SaSodA GD-2L-LD-1F		EcSodB	472	479	472
	SaSodA GD-2T	1269.47	ND	ND	1206	ND (n=1)	0.95	ND	ND	0.141	ND	ND	0.27262	ND	ND	0.27262	ND (n=1)	2029	ND	ND	2029	ND (n=1)	0.02	ND	ND	1	ND	ND	0.524602	ND	ND	0.524602	ND (n=1)	0.594381	ND	ND	SaSodA GD-2T		NgSodB	474	472	474
	SaSodM	3215.14	2228.37	1967.34	2470.28	537.365	1.103	0.957201	0.821	0.007	0.0889113	0.16	0.338657	0.426841	0.563312	0.442937	0.0924186	2801.48	2137.39	1109.97	2016.28	695.846	0.025	0.042	0.01	0.946	1.15	0.948	0.371828	0.302954	0.160643	0.278475	0.0879359	1.22517	-	-	SaSodM
	SaSodM LD-2G-FD-1L	713.663	1431.42	1413.99	1186.36	334.321	1.049	0.825755	0.679	0.004	0.123903	0.137	0.149416	0	0.21141	0.120275	0.0887335	2555.37	3134.55	2262.51	2650.81	362.347	0.024	0.045	0.054	1.014	1.152	0.979	0.579803	0.482077	0.332619	0.464833	0.101646	0.447545	0.0233	0.1212	SaSodM LD-2G-FD-1L		Sample	e480nm (rest)	e480nm (oxidised)	e480nm (reduced)
	SaSodM LD-2T	2522.77	ND	ND	2548	ND (n=1)	1.01	ND	ND	0.14	ND	ND	0.460267	ND	ND	0.460267	ND (n=1)	1280	ND	ND	1280	ND (n=1)	0.03	ND	ND	1.03	ND	ND	0.348515	ND	ND	0.348515	ND (n=1)	1.99063	ND	ND	SaSodM LD-2T		EcSodA	165.22	317.89	74.86
B. subtilis	BsSodA	91.4071	353.067	355.08	266.518	123.825	0.459459	0.536477	0.468	0.0134053	0.0550342	0.057	0.109667	0.0142382	0.150892	0.0915989	0.0572328	2030.1	2275.14	1646.57	1983.94	258.68	0.00734847	0.0242618	0.015	0.849107	0.882968	0.816	0.428685	0.591723	0.650677	0.557029	0.09389	0.134338	-	-	BsSodA		SaSodA	322.43	606	61.86
	BsSodA GD-2V-LD-1I	1300.57	1844.26	2074.39	1739.74	324.439	0.655647	0.727371	0.516	0.0129562	0.0727826	0.162	0.689922	0	0	0.229974	0.325233	1308.27	1022.6	1178.34	1169.74	116.784	0.00159307	0.0228463	0.014	0.858272	0.890974	0.725	0.12	0.367143	0.22324	0.236794	0.10135	1.48729	0.5855	0.0304	BsSodA GD-2V-LD-1I		BsSodA	219.17	413.38	72.41
B. anthracis	BaSodA1	120.173	384.669	577.221	360.688	187.358	0.799557	0.762119	0.529	0.0120218	0.0680769	0.097	0	0.03	0	0.01	0.0141421	1061.92	2609.65	1854.7	1842.09	631.919	0.00629354	0.0422848	0.011	0.979153	0.94364	0.755	0.579521	0.585341	0.68522	0.616694	0.0485136	0.195803	-	-	BaSodA1		BaSodA1	238.44	366.59	63.59
	BaSodA1 GD-2V-LD-1I	792.039	958.909	1435.89	1062.28	272.824	0.801629	0.682025	0.546	0.0196726	0.226561	0.131	0.195357	0.134604	0.289614	0.206525	0.0637735	1832.08	1572.75	886.245	1430.36	399.046	0.00212171	0.153373	0.0097	0.856217	0.791605	0.727	0.12	0.228927	0.280032	0.209653	0.0667392	0.742666	0.0131	0.0022	BaSodA1 GD-2V-LD-1I		LmSodA	123.44	482.3	23.07
	BaSodA2	1132.32	1041.91	1115.81	1096.68	39.3102	0.839496	0.969586	0.945068	0.00134093	0.00528802	0.0284151	0.354083	0.353884	0.335045	0.347671	0.00892824	ND (this metal-loaded form of this enzyme could not be generated)					ND (this metal-loaded form of this enzyme could not be generated)											ND	-	-	BaSodA2		SpSodA	89.07	396.55	32.9
L. monocytogenes	LmSodA	1057.57	644.797	1304.17	1002.18	272.021	0.403	0.473017	0.516	0.029	0.0699079	0.164	0	0	0.0519046	0.0173015	0.0244681	3658.87	3400.47	3114.56	3391.3	222.309	0.013	0.0706045	0.12	0.654	0.895464	0.675	0.511811	0.505806	0.632948	0.550188	0.058571	0.295514	-	-	LmSodA		SaSodM	166.7	538.27	5.09
	LmSodA GD-2V-LD-1I	1557.14	1503.17	582.313	1214.21	447.36	0.70664	0.67758	0.588	0.209421	0.211248	0.175	0.244631	0.34555	0.211154	0.267112	0.0571231	856.024	1046.62	1688.89	1197.18	356.293	0.0606371	0.0256484	0.116	0.932289	1.09513	0.74	0.218066	0.22031	0.191905	0.210094	0.0128937	1.01423	0.0048	0.0013	LmSodA GD-2V-LD-1I		EcSodB	9.42	424.812	7
S. pyogenes	SpSodA	760.461	1063.49	1924.86	1249.6	493.246	0.607	0.404511	0.422	0.043	0.0703963	0.165	0	0.115681	0.363892	0.159858	0.151807	2504.09	3383.05	3880.05	3255.73	568.902	0.038	0.0370144	0.058	0.587	0.833792	0.609	0.651043	0.446304	0.629333	0.57556	0.0918261	0.383817	-	-	SpSodA		NgSodB	37.53	109.09	4
	SpSodA AD-2V-LD-1I	2815.92	1840.94	2519.17	2392.01	408.062	0.629437	0.88478	0.533	0.214481	0.192606	0.218	0.598334	0.293519	0.228283	0.373378	0.161281	3134.18	1744.23	2391.13	2423.18	567.898	0.0421237	0.0457128	0.011	0.927573	1.43557	0.767	0.401103	0.608	0.154462	0.387855	0.185393	0.987135	0.2446	0.2692	SpSodA AD-2V-LD-1I
N. gonorrhoeae	NgSodB	9844.68	6547.65	4188.97	6860.43	2319.5	0.667	0.866949	0.847	0.015	0.107951	0.072	0.71	0.871788	0.894942	0.825577	0.0822699	402.528	35.7492	264.506	234.261	151.256	0.034	0.104327	0.015	1.048	0.993951	0.626	0.31	0	0.232298	0.180766	0.131698	29.2854	-	-	NgSodB
	NgSodB TD-2G	5286.75	2627.71	2349.69	3421.38	1323.89	0.756745	0.809584	0.911	0.0937785	0.0534597	0.033	0.79372	0.87815	0.662709	0.778193	0.0886359	326.597	213.739	778.384	439.574	243.965	0.0847166	0.0416891	0.0071	0.95841	0.952894	0.598	0.163052	0.20578	0.115664	0.161499	0.036806	7.78341	0.6091	0.8537	NgSodB TD-2G
B. fragilis	BfSodFM2	7587.8	ND	ND	7587.8	ND (n=1)	0.929	ND	ND	0.003	ND	ND	0.930714	ND	ND	0.930714	ND (n=1)	10421	ND	ND	10421	ND (n=1)	0.116	ND	ND	0.903	ND	ND	0.271246	ND	ND	0.271246	ND (n=1)	0.728126	-	-	BfSodFM2
	BfSodFM2 GD-2T-FD-1C	6196.5	ND	ND	6196.5	ND (n=1)	0.681	ND	ND	0.003	ND	ND	0.858156	ND	ND	0.858156	ND (n=1)	251.2	ND	ND	251.2	ND (n=1)	0.003	ND	ND	0.875	ND	ND	0.0100827	ND	ND	0.0100827	ND (n=1)	24.6676	ND	ND	BfSodFM2 GD-2T-FD-1C
A. muciniphila	AmSodFM3	4437.3	ND	ND	4437.3	ND (n=1)	0.734	ND	ND	0.007	ND	ND	0.69359	ND	ND	0.69359	ND (n=1)	1101.9	ND	ND	1101.9	ND (n=1)	0.105	ND	ND	1.112	ND	ND	0.0846876	ND	ND	0.0846876	ND (n=1)	4.02695	-	-	AmSodFM3
C. Wolfebacteria	CwSodFM1	3223.2	ND	ND	3223.2	ND (n=1)	0.852	ND	ND	0.008	ND	ND	0.470528	ND	ND	0.470528	ND (n=1)	174.4	ND	ND	174.4	ND (n=1)	0.008	ND	ND	1.09	ND	ND	0	ND	ND	0	ND (n=1)	18.4817	-	-	CwSodFM1
	CwSodFM1 VD-2G	353.6	ND	ND	353.6	ND (n=1)	0.587	ND	ND	0.138	ND	ND	0.11525	ND	ND	0.11525	ND (n=1)	65.1	ND	ND	65.1	ND (n=1)	0.009	ND	ND	0.911	ND	ND	0	ND	ND	0	ND (n=1)	5.43164	ND	ND	CwSodFM1 VD-2G
* CR is a ratiometric value calculated from the mean relative Fe-activity and mean relative Mn-activity of an enzyme. Therefore no SD was calculated for CR, and the p-value would have limited value.
Two-tailed P values are from unpaired t tests of data from wild type vs. mutated variant
